# Supplementary material for: Synaptic Homeostasis and Restructuring across the Sleep-Wake Cycle
Source: PLoS Comput Biol. 2015 May 28;11(5):e1004241. doi: 10.1371/journal.pcbi.1004241 (PMC4447375; doi:10.1371/journal.pcbi.1004241)
Supplement: S1 Table — (XLSX) [file pcbi.1004241.s017.xlsx]

## Sheet: Sheet1
External inputs			Synaptic weights at the time of convergence
Type	Mean	Mean pairwise correlation	Mean	Standard
	firing rate			deviation
Poisson data (WK-like)	10Hz	0.0	0.6081	0.0129
Real data, WK	10Hz	2.04x10-2	0.6505	0.0655
Poisson data (SWS-like)	5Hz	0.0	0.3625	0.0324
Real data, SWS	5Hz	1.23x10-2	0.3974	0.0995
Poisson data (REM-like)	7Hz	0.0	0.4854	0.0210
Real data, REM	7Hz	0.51x10-2	0.4230	0.0926
